# Supplementary material for: Pathways of Amino Acid Degradation in Nilaparvata lugens (Stål) with Special Reference to Lysine-Ketoglutarate Reductase/Saccharopine Dehydrogenase (LKR/SDH)
Source: PLoS One. 2015 May 22;10(5):e0127789. doi: 10.1371/journal.pone.0127789 (PMC4441501; doi:10.1371/journal.pone.0127789)
Supplement: S1 Table — 1A: Pyruvate degradation family; 1B: Oxaloacetate and fumarate degradation family; 1C: α-ketoglutarate degradation family; 1D: Succinyl-CoA degradation family; 1E, Acetyl-CoA, acetoacetyl-CoA and acetoacetate degradation family. (XLS) [file pone.0127789.s001.xls]

## Sheet: Fig1.A
Supplemental Table 1A. The genomic positions of identified Ni. lugens and YLS genes that invloved in pyruvate degradation family
EC number	ENZYME nomenclature database accepted name	BPH						YLS
		gene ID	genome ID	start	end	strand		genome ID	start	end	strand
1.13.11.11	Tryptophan 2,3-dioxygenase	NLU001952.1	scaffold1067	53005	68588	-		KN173788.1	112909	114346	-
3.5.1.9	Arylformamidase		scaffold3	551822	559693	+		KN173752.1	134712	136283	+
1.14.13.9	Kynurenine 3-monooxygenase	NLU016441.1	scaffold3455	35628	68367	-		KN173727.1	43404	45034	+
3.7.1.3	Kynureninase	No hits found						KN173730.1	120742	122315	+
2.6.1.2	Alanine transaminase	NLU007599.2	scaffold171	428778	455305	+		KN173743.1	121539	120052	-
		NLU005957.2	scaffold149	298880	308094	-
		NLU029019.1	scaffold991	270769	296788	+
		NLU013234.1	scaffold2655	56595	102535	-
2.6.1.44	Alanine--glyoxylate transaminase	NLU004422.1	scaffold1313	63803	77054	+		KN173738.1	162349	163707	+
		NLU022124.1	scaffold542	16725	34204	-
2.6.1.45	Serine--glyoxylate transaminase	No hits found
4.1.2.5	L-threonine aldolase	NLU018304.1	scaffold404	274319	286827	-		KN173736.1	577014	578005	-
		NLU003191.1	scaffold1190	65789	66832	+		KN173782.1	63682	66990	+
2.1.2.1	Glycine hydroxymethyltransferase	NLU014853.1	scaffold3005	31488	57017	+		KN173780.1	33922	36758	+
								KN173774.1	165517	169333	+
4.3.1.19	Threonine ammonia-lyase	NLU000761.1	scaffold1	2268609	2269947	+		KN173800.1	101681	103998	+
		NLU027220.1	scaffold846	177707	206824	-
1.1.1.272	(R)-2-hydroxyacid dehydrogenase	NLU023136.1	scaffold584	384965	409910	+		KN173724.1	216656	215340	-
		NLU009183.1	scaffold1938	63861	104009	+		KN173773.1	104870	107245	+
								KN173781.1	114789	116592	+
								KN173811.1	23490	25125	+
								KN173729.1	46869	49494	+
2.6.1.1	Aspartate transaminase	NLU003100.3	scaffold1181	171535	182761	-		KN173723.1	152451	155883	+
								KN173806.1	66370	72507	+
4.3.1.17	L-serine ammonia-lyase	No hits found						KN173780.1	139388	141146	+
4.4.1.10	Cysteine lyase	No hits found						KN173820.1	172	4461	+
4.4.1.25	L-cysteate sulfo-lyase	No hits found						No hits found
4.4.1.24	(2R)-sulfolactate sulfo-lyase	No hits found						No hits found
Note: Ni. lugens genes of DNA contaminations or very recent horizontal gene transfer were marked with *. The genes encoding multifunctional enzyme were shown in one cell.

## Sheet: Fig1.B
Supplemental Table 1B. The genomic positions of identified Ni. lugens and YLS genes that invloved in oxaloacetate and fumarate degradation family
EC number	ENZYME nomenclature database accepted name	BPH						YLS
		gene ID	genome ID	start	end	strand		genome ID	start	end	strand
1.4.3.1	D-aspartate oxidase	NLU007565.2	scaffold1706	99936	113312	-		KN173747.1	50102	53215	-
		NLU004365.3	scaffold1309	198473	206981	+		KN173742.1	43152	46257	-
5.1.1.13	Aspartate racemase	No hits found						No hits found
3.5.1.1	Asparaginase	NLU027974.1	scaffold904	236761	257617	+		KN173793.1	105731	107639	+
		NLU006839.1	scaffold16	1155675	1162375	+
6.3.4.4	Adenylosuccinate synthase	NLU015343.1	scaffold312	558085	584358	-		KN173760.1	173279	174733	-
6.3.4.5	Argininosuccinate synthase	NLU025829.1*	scaffold7428	7229	8431	+		KN173730.1	488578	490486	+
4.3.2.2	Adenylosuccinate lyase	NLU000486.1*	scaffold1	1383419	1384789	-		KN173733.1	146022	154221	+
4.3.2.1	Argininosuccinate lyase	NLU025830.1*	scaffold7428	8499	9866	+		KN173849.1	5871	7274	-
3.7.1.2	Fumarylacetoacetase	NLU028405.1	scaffold938	180175	189121	+		KN173739.1	315003	315715	-
								KN173740.1	23758	24149	-
5.2.1.2	Maleylacetoacetate isomerase		scaffold2415	13142	21842	-		KN173739.1	314121	314606	+
1.13.11.5	Homogentisate 1,2-dioxygenase	NLU013860.1	scaffold279	301144	301545	+		KN173789.1	126546	127522	+
1.13.11.27	4-hydroxyphenylpyruvate dioxygenase	NLU009806.1	scaffold203	609452	620056	+		KN173738.1	444723	445919	+
2.6.1.5	Tyrosine transaminase	NLU004702.1	scaffold1344	128627	148996	+		KN173752.1	134712	136283	+
		NLU014912.1	scaffold302	626256	628153	-
		NLU024141.1	scaffold6382	6395	7634	-
1.14.16.1	Phenylalanine 4-monooxygenase	NLU023261.1	scaffold591	237267	255077	+		No hits found
		NLU025962.1	scaffold7530	308	10579	+
		NLU013506.1	scaffold271	780426	790157	+
Note: Ni. lugens genes of DNA contaminations or very recent horizontal gene transfer were marked with *. The genes encoding multifunctional enzyme were shown in one cell.

## Sheet: Fig1.C
Supplemental Table 1C. The genomic positions of identified Ni. lugens and YLS genes that invloved in α-ketoglutarate degradation family
EC number	ENZYME nomenclature database accepted name	BPH						YLS
		gene ID	genome ID	start	end	strand		genome ID	start	end	strand
3.5.3.1	Arginase	No hits found						KN173727.1	271575	274632	+
								KN173733.1	2190	2925	+
								KN173791.1	92604	92742	+
2.6.1.13	Ornithine aminotransferase	NLU010684.1	scaffold2180	70712	82627	+		No hits found
		NLU010685.1	scaffold2180	104213	133898	+
		NLU007847.1	scaffold1742	106952	113638	-
1.5.1.12	1-pyrroline-5-carboxylate dehydrogenase	NLU022608.1	scaffold560	381244	403740	-		KN173773.1	126090	128038	+
1.5.99.8	Proline dehydrogenase	NLU014190.1	scaffold286	425870	462383	-		KN173730.1	30118	31921	+
1.4.1.2	Glutamate dehydrogenase	NLU020405.1	scaffold483	262051	307051	+		KN173764.1	80688	84140	+
1.4.1.3	Glutamate dehydrogenase (NAD(P)(+))	NLU012606.3	scaffold2538	11933	44081	+
1.4.1.4	Glutamate dehydrogenase (NADP(+))
4.3.1.3	Histidine ammonia-lyase	NLU015751.1	scaffold3244	16192	76579	+		KN173768.1	82115	82993	+
								KN173786.1	34160	35568	+
								KN173726.1	316911	320936	+
4.2.1.49	Urocanate hydratase	NLU005470.1	scaffold143	740777	763778	+		No hits found
3.5.2.7	Imidazolonepropionase		scaffold904	133544	152742	+		JRMI01002584.1	<48	>117	-
2.1.2.5	Glutamate formimidoyltransferase	NLU008583.1	scaffold1849	40102	56980	-		No hits found
		NLU021780.1	scaffold528	427959	441945	-
3.5.1.2	Glutaminase	NLU004722.1	scaffold1347	118400	144607	-		No hits found
2.6.1.16	Glutamine-fructose-6-phosphate transaminase (isomerizing)	NLU027049.1	scaffold833	143841	169686	+		KN173760.1	128818	131215	+
2.4.2.14	Amidophosphoribosyltransferase	NLU018296.1	scaffold404	39159	48019	-		KN173728.1	33850	38083	-
		NLU018294.1	scaffold404	1884	23721	-
		NLU011393.1	scaffold2301	9886	12834	+
6.3.5.5	Carbamoyl-phosphate synthase (glutamine-hydrolysing)	NLU008449.2	scaffold1828	39009	45615	+		KN173750.1	28313	30187	-
		NLU009107.1	scaffold1925	150826	194827	+		KN173750.1	30289	34107	-
								KN173760.1	219415	223124	-
								KN173736.1	275557	277072	-
Note: Ni. lugens genes of DNA contaminations or very recent horizontal gene transfer were marked with *. The genes encoding multifunctional enzyme were shown in one cell.

## Sheet: Fig1.D
Supplemental Table 1D. The genomic positions of identified Ni. lugens and YLS genes that invloved in oSuccinyl-CoA degradation family
EC number	ENZYME nomenclature database accepted name	BPH						YLS
		gene ID	genome ID	start	end	strand		genome ID	start	end	strand
1.4.1.8	Valine dehydrogenase (NADP(+))	NLU022469.1	scaffold5545	2359	3435	+		KN173745.1	28857	30687	+
		NLU027792.1	scaffold892	91259	100584	-
2.6.1.42	Branched-chain-amino-acid transaminase	NLU019164.1	scaffold4366	30742	48694	+		KN173726.1	219234	220764	-
								KN173741.1	5329	54728	+
		NLU027046.1	scaffold833	15309	26992	-		KN173833.1	27931	29434	+
								KN173752.1	29931	30953	-
1.2.4.4	3-methyl-2-oxobutanoate dehydrogenase	NLU010939.1	scaffold2213	124040	144272	-		KN173781.1	48926	51849	-
		NLU008715.1	scaffold1864	191651	198180	-
		NLU022752.1	scaffold569	32047	45360	+
2.3.1.168	Dihydrolipoyllysine-residue (2-methylpropanoyl) transferase	NLU004999.1	scaffold1381	137347	138717	+		No hits found
		NLU004998.1	scaffold1381	128107	129477	-
		NLU022471.1*	scaffold5545	4758	6965	+
1.3.99.3	Acyl-CoA dehydrogenase	NLU015887.1	scaffold329	299500	300621	-		KN173734.1	377413	379418	+
		NLU006535.1	scaffold1556	411072	435690	+
		NLU026377.1	scaffold784	81259	96815	+
1.3.99.12	2-methylacyl-CoA dehydrogenase	NLU022011.1	scaffold538	321994	337472	-		KN173763.1	121250	122803	-
1.3.8.1	Butyryl-CoA dehydrogenase	NLU023129.1	scaffold584	100489	130961	-		KN173724.1	470742	473083	-
		NLU012980.1	scaffold26050	187	378	+
4.2.1.17	Enoyl-CoA hydratase	NLU027995.1	scaffold907	148093	177154	+		KN173735.1;KN173764.1	234524;16269	236100;17236	-;+
		NLU016567.3	scaffold3493	45250	54994	-
3.1.2.4	3-hydroxyisobutyryl-CoA hydrolase	NLU012457.1	scaffold2506	27523	39489	+
1.1.1.35	3-hydroxyacyl-CoA dehydrogenase	NLU008513.1	scaffold1838	221888	234913	+		KN173798.1	95374	97441	+
		NLU008511.1	scaffold1838	181231	189118	+
		NLU000289.1	scaffold1	763970	765211	+
2.3.1.16	Acetyl-CoA C-acyltransferase	NLU013094.1	scaffold263	231088	247282	-		KN173726.1	188429	189706	+
		NLU018479.1	scaffold411	72505	73722	-		KN173763.1	44350	45565	-
		NLU011900.1	scaffold2409	139599	141005	+
1.1.1.31	3-hydroxyisobutyrate dehydrogenase	NLU025112.3	scaffold696	338408	351996	-		KN173733.1	384461	385522	-
		NLU015559.1	scaffold3197	73947	74282	+		KN173723.1	189293	190105	+
1.2.1.27	Methylmalonate-semialdehyde dehydrogenase (acylating)	NLU014318.1	scaffold2891	63459	79753	-		KN173742.1	253364	258006	-
		NLU014316.1	scaffold2891	52358	58091	-
6.4.1.3	Propionyl-CoA carboxylase	NLU005326.1	scaffold1417	142134	154420	+		KN173763.1	123683	124927	+
		NLU012846.2	scaffold259	247519	271243	-
		NLU012845.1	scaffold259	197861	217628	-
		NLU024553.1	scaffold660	121525	143727	-
5.1.99.1	Methylmalonyl-CoA epimerase	NLU022675.1*	scaffold5638	8357	8833	+		No hits found
5.4.99.2	Methylmalonyl-CoA mutase	No hits found						KN173727.1	440971	442528	-
2.5.1.6	Methionine adenosyltransferase	NLU021920.1	scaffold534	395815	420551	-		KN173728.1	566898	569418	+
2.1.1.37	DNA (cytosine-5-)-methyltransferase	NLU008356.2	scaffold1810	168383	196183	+		KN173734.1	406514	409366	-
3.3.1.1	Adenosylhomocysteinase	NLU011029.1	scaffold223	445601	495794	+		KN173726.1	570302	571717	+
		NLU012841.3	scaffold259	101758	131022	+
4.2.1.22	Cystathionine beta-synthase	NLU023396.1	scaffold599	90738	102333	+		KN173833.1	11251	12866	-
4.4.1.1	Cystathionine gamma-lyase	NLU006357.1	scaffold1538	95102	130817	+		KN173760.1	29262	30405	-
		NLU028251.1	scaffold925	2143	20854	+
Note: Ni. lugens genes of DNA contaminations or very recent horizontal gene transfer were marked with *. The genes encoding multifunctional enzyme were shown in one cell.

## Sheet: Fig1.E
Supplemental Table 1E. The genomic positions of identified Ni. lugens and YLS genes that invloved in acetyl-CoA, acetoacetyl-CoA and acetoacetate degradation family
EC number	ENZYME nomenclature database accepted name	BPH						YLS
		gene ID	genome ID	start	end	strand		genome ID	start	end	strand
1.3.8.4	Isovaleryl-CoA dehydrogenase	NLU018610.1	scaffold417	109948	124135	+		KN173747.1	34970	36292	+
		NLU002934.2	scaffold1163	25670	35342	-
6.4.1.4	Methylcrotonoyl-CoA carboxylase	NLU002883.1	scaffold116	228328	242409	+		KN173765.1	188933	190591	+
4.2.1.18	Methylglutaconyl-CoA hydratase	NLU020877.1	scaffold5	1187797	1188687	-		KN173724.1	107763	108680	+
4.1.3.4	Hydroxymethylglutaryl-CoA lyase	NLU008680.1	scaffold186	418435	438692	-
1.2.1.10	Acetaldehyde dehydrogenase (acetylating)	NLU002823.1	scaffold1153	125876	222291	+		KN173801.1	92538	94067	+
2.3.1.9	Acetyl-CoA C-acetyltransferase	NLU014813.3	scaffold30	790230	800707	+		KN173741.1	293696	295089	-
								KN173762.1	163445	164796	-
2.8.3.5	3-oxoacid CoA-transferase	NLU006784.1	scaffold1593	53098	112396	+		KN173826.1	32765	36340	-
		NLU018132.1	scaffold3998	11026	12006	+		KN173729.1	342636	343454	-
								KN173729.1	343622	348686	-
2.3.3.10	Hydroxymethylglutaryl-CoA synthase	NLU025781.1	scaffold74	1429404	1446299	+		KN173726.1	41308	42945	+
		NLU019401.1	scaffold4440	28407	42191	+
		NLU000051.1	scaffold16821	161	526	-
1.5.1.8	Lysine-ketoglutarate reductase	NLU001917.1	scaffold1063	121509	154771	+		No hits found
1.5.1.9	Saccharopine dehydrogenase							KN173723.1	626357	628818	+
1.2.1.31	L-aminoadipate-semialdehyde dehydrogenase	NLU020874.1	scaffold5	1081670	1083622	-		KN173769.1	15778	19372	+
2.6.1.39	2-aminoadipate transaminase	NLU009595.1	scaffold20	450464	533739	-		KN173776.1	66512	70660	-
2.3.1.61	Dihydrolipoyllysine-residue succinyltransferase	NLU023631.1	scaffold609	157903	191312	-		KN173783.1	113462	114974	+
								KN173748.1	298713	300060	-
1.3.99.7	Glutaryl-CoA dehydrogenase	NLU015137.1	scaffold3076	42854	75816	+		KN173780.1	45211	46285	+
1.2.4.2	Oxoglutarate dehydrogenase (succinyl-transferring)	NLU014436.1	scaffold292	49584	93780	+		KN173736.1	131159	134264	-
		NLU022761.1	scaffold569	216193	236150	+
		NLU022760.1	scaffold569	191715	215285	-
		NLU000677.1	scaffold1	1939467	1943506	+
		NLU011273.1	scaffold228	570840	598933	+
		NLU020853.1	scaffold5	467054	468515	-
		NLU020854.1	scaffold5	468899	469408	-
		NLU011272.1	scaffold228	549653	569280	+
Note: Ni. lugens genes of DNA contaminations or very recent horizontal gene transfer were marked with *. The genes encoding multifunctional enzyme were shown in one cell.
