# Supplementary material for: Pathways of Amino Acid Degradation in Nilaparvata lugens (Stål) with Special Reference to Lysine-Ketoglutarate Reductase/Saccharopine Dehydrogenase (LKR/SDH)
Source: PLoS One. 2015 May 22;10(5):e0127789. doi: 10.1371/journal.pone.0127789 (PMC4441501; doi:10.1371/journal.pone.0127789)
Supplement: S2 Table — (XLS) [file pone.0127789.s002.xls]

## Sheet: transcriptome-wide identificati
Supplemental Table 2. The number of ESTs that were mapped to identified Ni. lugens and YLS genes, respectively.
EC number	ENZYME nomenclature database accepted name	No. of genes from Ni. lgens transcriptome		Total
		Ni. lugens itself	YLS
Pyruvate degradation family (alanine, serine, glycine, cysteine, tyrosine, trytophan, phenylpyuvate, threonine)
1.13.11.11	Tryptophan 2,3-dioxygenase	4	2	6
3.5.1.9	Arylformamidase	1	2	3
1.14.13.9	Kynurenine 3-monooxygenase	1	2	3
3.7.1.3	Kynureninase	0	3	3
2.6.1.2	Alanine transaminase	3	2	5
2.6.1.44	Alanine--glyoxylate transaminase	2	2	4
2.6.1.45	Serine--glyoxylate transaminase	0	2	2
4.1.2.5	L-threonine aldolase	7	1	8
2.1.2.1	Glycine hydroxymethyltransferase	3	8	11
4.3.1.19	Threonine ammonia-lyase	1	4	5
1.1.1.272	(R)-2-hydroxyacid dehydrogenase	2	11	13
2.6.1.1	Aspartate transaminase	2	11	13
4.3.1.17	L-serine ammonia-lyase	0	2	2
4.4.1.10	Cysteine lyase	0	5	5
4.4.1.25	L-cysteate sulfo-lyase	0	0	0
4.4.1.24	(2R)-sulfolactate sulfo-lyase	0	0	0
Oxaloacetate and fumarate degradation family (aspartic acid, asparagine, tyrosine)
1.4.3.1	D-aspartate oxidase	2	5	7
5.1.1.13	Aspartate racemase	1	0	1
3.5.1.1	Asparaginase	2	3	5
6.3.4.4	Adenylosuccinate synthase	1	2	3
6.3.4.5	Argininosuccinate synthase	0	3	3
4.3.2.2	Adenylosuccinate lyase	0	10	10
4.3.2.1	Argininosuccinate lyase	0	2	2
3.7.1.2	Fumarylacetoacetase	3	1	4
5.2.1.2	Maleylacetoacetate isomerase	1	1	2
1.13.11.5	Homogentisate 1,2-dioxygenase	1	4	5
1.13.11.27	4-hydroxyphenylpyruvate dioxygenase	2	1	3
2.6.1.5	Tyrosine transaminase	1	2	3
1.14.16.1	Phenylalanine 4-monooxygenase	1	0	1
α-ketoglutarate degradation family (glutamate, glutamine, proline, arginine, histidine, aspartate, alanine, tryptophan)
3.5.3.1	Arginase	0	3	3
2.6.1.13	Ornithine aminotransferase	2	0	2
1.5.1.12	1-pyrroline-5-carboxylate dehydrogenase	1	4	5
1.5.99.8	Proline dehydrogenase	5	2	7
1.4.1.2	Glutamate dehydrogenase	1	3	4
1.4.1.3	Glutamate dehydrogenase (NAD(P)(+))			0
1.4.1.4	Glutamate dehydrogenase (NADP(+))			0
4.3.1.3	Histidine ammonia-lyase	2	3	5
4.2.1.49	Urocanate hydratase	1	0	1
3.5.2.7	Imidazolonepropionase	2	5	7
2.1.2.5	Glutamate formimidoyltransferase	1	0	1
3.5.1.2	Glutaminase	2	0	2
2.6.1.16	Glutamine-fructose-6-phosphate transaminase (isomerizing)	1	4	5
2.4.2.14	Amidophosphoribosyltransferase	1	2	3
6.3.5.5	Carbamoyl-phosphate synthase (glutamine-hydrolysing)	3	13	16
Succinyl-CoA degradation family (valine, isoleucine, methionine)
1.4.1.8	Valine dehydrogenase (NADP(+))	2	1	3
2.6.1.42	Branched-chain-amino-acid transaminase	1	4	5
1.2.4.4	3-methyl-2-oxobutanoate dehydrogenase	1	2	3
2.3.1.168	Dihydrolipoyllysine-residue (2-methylpropanoyl) transferase	1	0	1
1.3.99.3	Acyl-CoA dehydrogenase	6	5	11
1.3.99.12	2-methylacyl-CoA dehydrogenase	1	3	4
1.3.8.1	Butyryl-CoA dehydrogenase	1	2	3
4.2.1.17	Enoyl-CoA hydratase	5	5	10
3.1.2.4	3-hydroxyisobutyryl-CoA hydrolase	1		1
1.1.1.35	3-hydroxyacyl-CoA dehydrogenase	2	4	6
2.3.1.16	Acetyl-CoA C-acyltransferase	1	3	4
1.1.1.31	3-hydroxyisobutyrate dehydrogenase	2	5	7
1.2.1.27	Methylmalonate-semialdehyde dehydrogenase (acylating)	3	2	5
6.4.1.3	Propionyl-CoA carboxylase	2	26	28
5.1.99.1	Methylmalonyl-CoA epimerase	0	0	0
5.4.99.2	Methylmalonyl-CoA mutase	0	1	1
2.5.1.6	Methionine adenosyltransferase	2	2	4
2.1.1.37	DNA (cytosine-5-)-methyltransferase	2	5	7
3.3.1.1	Adenosylhomocysteinase	2	1	3
4.2.1.22	Cystathionine beta-synthase	2	1	3
4.4.1.1	Cystathionine gamma-lyase	2	2	4
Acetyl-CoA, acetoacetyl-CoA and acetoacetate degradation family (tryptophan,leucine, threonine, isoleucine, lysine, phenylalanine, tyrosine)
1.3.8.4	Isovaleryl-CoA dehydrogenase	1	4	5
6.4.1.4	Methylcrotonoyl-CoA carboxylase	1	2	3
4.2.1.18	Methylglutaconyl-CoA hydratase	3	2	5
4.1.3.4	Hydroxymethylglutaryl-CoA lyase	6		6
1.2.1.10	Acetaldehyde dehydrogenase (acetylating)	18	4	22
2.3.1.9	Acetyl-CoA C-acetyltransferase	4	5	9
2.8.3.5	3-oxoacid CoA-transferase	1	4	5
2.3.3.10	Hydroxymethylglutaryl-CoA synthase	1	5	6
1.5.1.8	Lysine-ketoglutarate reductase	1	0	1
1.5.1.9	Saccharopine dehydrogenase	3	3	6
1.2.1.31	L-aminoadipate-semialdehyde dehydrogenase	1	3	4
2.6.1.39	2-aminoadipate transaminase	1	5	6
2.3.1.61	Dihydrolipoyllysine-residue succinyltransferase	1	4	5
1.3.99.7	Glutaryl-CoA dehydrogenase	1	1	2
1.2.4.2	Oxoglutarate dehydrogenase (succinyl-transferring)	4	4	8
Total		149	250	399
Note: The genes encoding multifunctional enzyme were shown in one cell.
